# Supplementary material for: Influence of Hemostatic Disorder on Type II Endoleak Development After Endovascular Abdominal Aortic Aneurysm Repair
Source: Int J Mol Sci. 2026 Apr 4;27(7):3288. doi: 10.3390/ijms27073288 (PMC13073863; doi:10.3390/ijms27073288)
Supplement: Supplementary file 1 [file ijms-27-03288-s001.zip]

Archive with 1 entries (1 files):
- ijms-4130985-supplementary.pdf
